# Supplementary material for: Taxonomy and phylogeny of Smaragdinisetamusae sp. nov. and Albifimbriaverrucaria (Hypocreales, Stachybotryaceae) on Musa from Thailand
Source: Biodivers Data J. 2022 Jul 27;10:e89360. doi: 10.3897/BDJ.10.e89360 (PMC9848465; doi:10.3897/BDJ.10.e89360)
Supplement: XML Treatment for Smaragdiniseta musae [file BDJ.10.e89360-treatment1.xml]

<!DOCTYPE tp:taxon-treatment
  PUBLIC "-//TaxonX//DTD Taxonomic Treatment Publishing DTD v0 20100105//EN" "tax-treatment-NSO.dtd">
<tp:taxon-treatment xmlns:tp="http://www.plazi.org/taxpub"><tp:treatment-meta><mixed-citation publication-type="journal"><person-group><name><surname>Samarakoon</surname><given-names>Binu C.</given-names></name><name><surname>Wanasinghe</surname><given-names>Dhanushka N.</given-names></name><name><surname>Bhat</surname><given-names>Jayarama</given-names></name><name><surname>Chomnunti</surname><given-names>Putarak</given-names></name></person-group><article-title>Taxonomy and phylogeny of <italic><tp:taxon-name><tp:taxon-name-part taxon-name-part-type="genus" reg="Smaragdiniseta">Smaragdiniseta</tp:taxon-name-part><tp:taxon-name-part taxon-name-part-type="species" reg="musae">musae</tp:taxon-name-part></tp:taxon-name></italic> sp. nov. and <italic><tp:taxon-name><tp:taxon-name-part taxon-name-part-type="genus" reg="Albifimbria">Albifimbria</tp:taxon-name-part><tp:taxon-name-part taxon-name-part-type="species" reg="verrucaria">verrucaria</tp:taxon-name-part></tp:taxon-name></italic> (<tp:taxon-name><tp:taxon-name-part taxon-name-part-type="order">Hypocreales</tp:taxon-name-part></tp:taxon-name>, <tp:taxon-name><tp:taxon-name-part taxon-name-part-type="family">Stachybotryaceae</tp:taxon-name-part></tp:taxon-name>) on <italic><tp:taxon-name><tp:taxon-name-part taxon-name-part-type="genus" reg="Musa">Musa</tp:taxon-name-part></tp:taxon-name></italic> from Thailand</article-title><source>Biodivers Data J</source><day>27</day><month>07</month><year>2022</year><volume>10</volume><pub-id pub-id-type="doi">10.3897/BDJ.10.e89360</pub-id></mixed-citation></tp:treatment-meta><tp:nomenclature><tp:taxon-name>
            <object-id xmlns:xlink="http://www.w3.org/1999/xlink" content-type="arpha" xlink:type="simple">6562EC40-F30B-5243-97EB-CC8581761420</object-id>
            <tp:taxon-name-part taxon-name-part-type="genus">Smaragdiniseta</tp:taxon-name-part>
            <tp:taxon-name-part taxon-name-part-type="species">musae</tp:taxon-name-part>
            <object-id xmlns:xlink="http://www.w3.org/1999/xlink" xlink:type="simple" object-id-type="MycoBank">MB844095</object-id>
            <object-id xmlns:xlink="http://www.w3.org/1999/xlink" xlink:type="simple" object-id-type="FoF 10846">https://www.facesoffungi.org/?s=FoF10846</object-id>
          </tp:taxon-name><tp:taxon-authority>Samarakoon &amp; Chomnunti</tp:taxon-authority><tp:taxon-status xmlns:xlink="http://www.w3.org/1999/xlink" xlink:type="simple">sp. nov.</tp:taxon-status></tp:nomenclature><tp:treatment-sec sec-type="materials"><title>Materials</title><list list-type="alpha-lower" list-content="occurrences"><list-item><p><bold>Type status:</bold> <named-content xmlns:xlink="http://www.w3.org/1999/xlink" content-type="dwc:typeStatus" xlink:type="simple">Holotype</named-content>. <bold>Occurrence:</bold> occurrenceRemarks: <named-content xmlns:xlink="http://www.w3.org/1999/xlink" content-type="dwc:occurrenceRemarks" xlink:type="simple">Found on a dead leaf of <italic><tp:taxon-name><tp:taxon-name-part taxon-name-part-type="genus" reg="Musa">Musa</tp:taxon-name-part></tp:taxon-name></italic> sp.</named-content>; recordNumber: <named-content xmlns:xlink="http://www.w3.org/1999/xlink" content-type="dwc:recordNumber" xlink:type="simple">BNS264</named-content>; recordedBy: <named-content xmlns:xlink="http://www.w3.org/1999/xlink" content-type="dwc:recordedBy" xlink:type="simple">Binu C. Samarakoon</named-content>; disposition: <named-content xmlns:xlink="http://www.w3.org/1999/xlink" content-type="dwc:disposition" xlink:type="simple">Living cultures: MFLUCC 22-0015 and MFLUCC 22-0016</named-content>; associatedSequences: <named-content xmlns:xlink="http://www.w3.org/1999/xlink" content-type="dwc:associatedSequences" xlink:type="simple">GenBank MFLUCC 22-0015: <ext-link ext-link-type="uri" xlink:href="https://www.ncbi.nlm.nih.gov/nuccore/ON563485" xlink:type="simple">ON563485</ext-link> (ITS), <ext-link ext-link-type="uri" xlink:href="https://www.ncbi.nlm.nih.gov/nuccore/ON586151" xlink:type="simple">ON586151</ext-link> (rpb2), <ext-link ext-link-type="uri" xlink:href="https://www.ncbi.nlm.nih.gov/nuccore/ON572191" xlink:type="simple">ON572191</ext-link> (tub2); MFLUCC 22-0016:<ext-link ext-link-type="uri" xlink:href="https://www.ncbi.nlm.nih.gov/nuccore/ON563486" xlink:type="simple">ON563486</ext-link> (ITS), <ext-link ext-link-type="uri" xlink:href="https://www.ncbi.nlm.nih.gov/nuccore/ON58615" xlink:type="simple">ON58615</ext-link>(rpb2), <ext-link ext-link-type="uri" xlink:href="https://www.ncbi.nlm.nih.gov/nuccore/ON572192" xlink:type="simple">ON572192</ext-link> (tub2)</named-content>; <bold>Taxon:</bold> scientificName: <named-content xmlns:xlink="http://www.w3.org/1999/xlink" content-type="dwc:scientificName" xlink:type="simple"><italic><tp:taxon-name><tp:taxon-name-part taxon-name-part-type="genus" reg="Smaragdiniseta">Smaragdiniseta</tp:taxon-name-part><tp:taxon-name-part taxon-name-part-type="species" reg="musae">musae</tp:taxon-name-part></tp:taxon-name></italic> Samarakoon &amp; Chomnunti</named-content>; kingdom: <named-content xmlns:xlink="http://www.w3.org/1999/xlink" content-type="dwc:kingdom" xlink:type="simple"><tp:taxon-name><tp:taxon-name-part taxon-name-part-type="kingdom">Fungi</tp:taxon-name-part></tp:taxon-name></named-content>; phylum: <named-content xmlns:xlink="http://www.w3.org/1999/xlink" content-type="dwc:phylum" xlink:type="simple"><tp:taxon-name><tp:taxon-name-part taxon-name-part-type="phylum">Ascomycota</tp:taxon-name-part></tp:taxon-name></named-content>; class: <named-content xmlns:xlink="http://www.w3.org/1999/xlink" content-type="dwc:class" xlink:type="simple"><tp:taxon-name><tp:taxon-name-part taxon-name-part-type="class">Sordariomycetes</tp:taxon-name-part></tp:taxon-name></named-content>; order: <named-content xmlns:xlink="http://www.w3.org/1999/xlink" content-type="dwc:order" xlink:type="simple"><tp:taxon-name><tp:taxon-name-part taxon-name-part-type="order">Hypocreales</tp:taxon-name-part></tp:taxon-name></named-content>; family: <named-content xmlns:xlink="http://www.w3.org/1999/xlink" content-type="dwc:family" xlink:type="simple"><tp:taxon-name><tp:taxon-name-part taxon-name-part-type="family">Stachybotryaceae</tp:taxon-name-part></tp:taxon-name></named-content>; genus: <named-content xmlns:xlink="http://www.w3.org/1999/xlink" content-type="dwc:genus" xlink:type="simple"><tp:taxon-name><tp:taxon-name-part taxon-name-part-type="genus">Smaragdiniseta</tp:taxon-name-part></tp:taxon-name></named-content>; specificEpithet: <named-content xmlns:xlink="http://www.w3.org/1999/xlink" content-type="dwc:specificEpithet" xlink:type="simple"><italic><tp:taxon-name><tp:taxon-name-part taxon-name-part-type="genus" reg="Smaragdiniseta"/><tp:taxon-name-part taxon-name-part-type="species" reg="musae">musae</tp:taxon-name-part></tp:taxon-name></italic></named-content>; taxonRank: <named-content xmlns:xlink="http://www.w3.org/1999/xlink" content-type="dwc:taxonRank" xlink:type="simple">species</named-content>; scientificNameAuthorship: <named-content xmlns:xlink="http://www.w3.org/1999/xlink" content-type="dwc:scientificNameAuthorship" xlink:type="simple">Samarakoon &amp; Chomnunti</named-content>; <bold>Location:</bold> continent: <named-content xmlns:xlink="http://www.w3.org/1999/xlink" content-type="dwc:continent" xlink:type="simple">Asia</named-content>; country: <named-content xmlns:xlink="http://www.w3.org/1999/xlink" content-type="dwc:country" xlink:type="simple">Thailand</named-content>; stateProvince: <named-content xmlns:xlink="http://www.w3.org/1999/xlink" content-type="dwc:stateProvince" xlink:type="simple">Chiang Rai</named-content>; locality: <named-content xmlns:xlink="http://www.w3.org/1999/xlink" content-type="dwc:locality" xlink:type="simple">Mae Sai</named-content>; <bold>Identification:</bold> identifiedBy: <named-content xmlns:xlink="http://www.w3.org/1999/xlink" content-type="dwc:identifiedBy" xlink:type="simple">Binu C. Samarakoon</named-content>; <bold>Event:</bold> year: <named-content xmlns:xlink="http://www.w3.org/1999/xlink" content-type="dwc:year" xlink:type="simple">2019</named-content>; month: <named-content xmlns:xlink="http://www.w3.org/1999/xlink" content-type="dwc:month" xlink:type="simple">June</named-content>; day: <named-content xmlns:xlink="http://www.w3.org/1999/xlink" content-type="dwc:day" xlink:type="simple">16</named-content>; habitat: <named-content xmlns:xlink="http://www.w3.org/1999/xlink" content-type="dwc:habitat" xlink:type="simple">Terrestrial</named-content>; <bold>Record Level:</bold> institutionID: <named-content xmlns:xlink="http://www.w3.org/1999/xlink" content-type="dwc:institutionID" xlink:type="simple">MFLU</named-content>; collectionID: <named-content xmlns:xlink="http://www.w3.org/1999/xlink" content-type="dwc:collectionID" xlink:type="simple">MFLU 22-0047</named-content></p></list-item></list></tp:treatment-sec><tp:treatment-sec sec-type="Description"><title>Description</title><p>Saprobic on dead leaves of <italic><tp:taxon-name><tp:taxon-name-part taxon-name-part-type="genus" reg="Musa">Musa</tp:taxon-name-part></tp:taxon-name></italic> sp. <bold>Sexual morph</bold>: Undetermined. <bold>Asexual morph</bold>: Sporodochia 0.2–0.35 mm diam., cup-shaped, scattered, solitary, circular with an entire margin, initially emerald green, later becoming black, composed of hyaline, erect conidiophores, surrounded by filamentous white marginal hyphae and setae at periphery. Fungal hyphae arranged in parallel like a palisade layer, compacted, verrucose, olivaceous-brown or hyaline, sometimes warticulate, septate, branched, irregularly thick-walled, with ultimate hyphal cell rounded at apex and flat at base; hyphal cells: 10–14 × 0.8–2.5 μm (x̄ = 13.3 × 1.6 μm, n = 30). Aggregated hyphae hyaline or emerald green when immature, tan brown at maturity. Setae fast growing from marginal hyphae, numerous, aggregating as a pale grey brush, elongated, straight or slightly curved, tapering towards apex, hyaline, septate, unbranched, apiculate at apex, sometimes caudate, truncate or rounded, swollen to globose to ovate or rounded at base, setae wall 0.4–1.5 μm (x̄ = 0.8 μm, n = 30) thick, often smooth, sometimes rough with hyaline acellular coatings, (60–)90–160(–250) × 0.8–2.8 μm (x̄ = 126.4 × 1.6 μm, n = 30); septa 4–8 μm apart. Marginal hyphae often coiling or growing around the setae or projecting out, forming a wefty cover around setae, 95–125 μm (x̄ = 106 μm, n = 30) wide. Conidiophores 4–14 × 1.3–2.5 μm (x̄ = 12.9 × 1.7 μm, n = 30), macronematous, hyaline, smooth, thin-walled, arising from sub hyaline or pale brown, with slightly thickened and swollen basal cells, often with a narrow truncate base, wider in the middle, tapering to rounded at apex, 3–4 × 5–6 μm (x̄ = 3.5 × 5.5 μm, n = 10), septate, rarely unbranched, mostly branched and with 2–3 conidiogenous sub-branches at each node. Conidiogenous cells phialidic, rough or thin-walled, rod-shaped, elongated or ovate, 4–9 × 1–3 μm (x̄ = 6.8 × 1.9 μm, n = 20), without a collarette, pinching off simple conidia at the apex of each phialide. Conidia simple, hyaline, smooth, thin-walled, elliptic or slightly ovate, rounded at one end and acute at other end, with two distinct guttules at vertical ends, sometimes with 3–5 guttules, 6–10 × 2–3.5 μm (x̄ = 8.3 × 2.7 μm, n = 10).</p><p><bold>Culture characteristics.</bold> Conidia germinating on PDA after 48 hours, germ tubes being produced from the acute end. Colonies growing on PDA reaching 20 mm diam. after 2 weeks in light conditions at 25°C, mycelium mostly immersed, not slimy, cottony, pinkish-white, dense in the middle and comparatively sparse at the periphery. Radially and unevenly striated, colonies have a slightly wrinkled appearance from the top. The formation of sporodochia was not observed in mature colonies.</p></tp:treatment-sec><tp:treatment-sec sec-type="Etymology"><title>Etymology</title><p>The species epithet reflects the host genus, <italic><tp:taxon-name><tp:taxon-name-part taxon-name-part-type="genus" reg="Musa">Musa</tp:taxon-name-part></tp:taxon-name></italic>.</p></tp:treatment-sec><tp:treatment-sec sec-type="Notes"><title>Notes</title><p>Based on BLASTn search results of ITS, tub2 and rpb2 sequence data, <italic><tp:taxon-name><tp:taxon-name-part taxon-name-part-type="genus" reg="Smaragdiniseta">Smaragdiniseta</tp:taxon-name-part><tp:taxon-name-part taxon-name-part-type="species" reg="musae">musae</tp:taxon-name-part></tp:taxon-name></italic> (Fig. <xref ref-type="fig" rid="F7917990">1</xref>) showed a high percentage identity (ITS = 97.23%, tub2 = 89.16% and rpb2 = 91.10%) without gaps to <italic><tp:taxon-name><tp:taxon-name-part taxon-name-part-type="genus" reg="Smaragdiniseta">S.</tp:taxon-name-part><tp:taxon-name-part taxon-name-part-type="species" reg="bisetosa">bisetosa</tp:taxon-name-part></tp:taxon-name></italic> (CBS 459.82). In the multigene phylogeny, <italic><tp:taxon-name><tp:taxon-name-part taxon-name-part-type="genus" reg="Smaragdiniseta">S.</tp:taxon-name-part><tp:taxon-name-part taxon-name-part-type="species" reg="musae">musae</tp:taxon-name-part></tp:taxon-name></italic> clustered with <italic><tp:taxon-name><tp:taxon-name-part taxon-name-part-type="genus" reg="Smaragdiniseta">S.</tp:taxon-name-part><tp:taxon-name-part taxon-name-part-type="species" reg="bisetosa">bisetosa</tp:taxon-name-part></tp:taxon-name></italic> in having strong statistical support (100% ML, 1.00 BYPP) (Fig. <xref ref-type="fig" rid="F7918072">3</xref>). The base pair comparison of ITS, tub2 and rpb2 of our new taxon revealed 3.14% (17/540), 12.36% (35/283) and 9.34% (63/674) nucleotide differences with <italic><tp:taxon-name><tp:taxon-name-part taxon-name-part-type="genus" reg="Smaragdiniseta">S.</tp:taxon-name-part><tp:taxon-name-part taxon-name-part-type="species" reg="bisetosa">bisetosa</tp:taxon-name-part></tp:taxon-name></italic>. Besides, <italic><tp:taxon-name><tp:taxon-name-part taxon-name-part-type="genus" reg="Smaragdiniseta">S.</tp:taxon-name-part><tp:taxon-name-part taxon-name-part-type="species" reg="musae">musae</tp:taxon-name-part></tp:taxon-name></italic> differs from <italic><tp:taxon-name><tp:taxon-name-part taxon-name-part-type="genus" reg="Smaragdiniseta">S.</tp:taxon-name-part><tp:taxon-name-part taxon-name-part-type="species" reg="bisetosa">bisetosa</tp:taxon-name-part></tp:taxon-name></italic> by the conidial morphology. The conidia of <italic><tp:taxon-name><tp:taxon-name-part taxon-name-part-type="genus" reg="Smaragdiniseta">S.</tp:taxon-name-part><tp:taxon-name-part taxon-name-part-type="species" reg="musae">musae</tp:taxon-name-part></tp:taxon-name></italic> have two distinct guttules at the vertical poles. In addition, some conidia bear minute guttules at the centre. However, the taxonomic illustration and description of <italic><tp:taxon-name><tp:taxon-name-part taxon-name-part-type="genus" reg="Smaragdiniseta">S.</tp:taxon-name-part><tp:taxon-name-part taxon-name-part-type="species" reg="bisetosa">bisetosa</tp:taxon-name-part></tp:taxon-name></italic> did not indicate the guttule formation in the conidia (<xref ref-type="bibr" rid="B7920502">Rao and De Hoog 1983</xref>). Moreover, the conidia of <italic><tp:taxon-name><tp:taxon-name-part taxon-name-part-type="genus" reg="Smaragdiniseta">S.</tp:taxon-name-part><tp:taxon-name-part taxon-name-part-type="species" reg="bisetosa">bisetosa</tp:taxon-name-part></tp:taxon-name></italic> are obclavate, narrowly ellipsoidal or rod-shaped, whereas our new taxon has elliptic or slightly ovate-shaped conidia with a rounded top and an acute base. Both ends of the conidia of <italic><tp:taxon-name><tp:taxon-name-part taxon-name-part-type="genus" reg="Smaragdiniseta">S.</tp:taxon-name-part><tp:taxon-name-part taxon-name-part-type="species" reg="bisetosa">bisetosa</tp:taxon-name-part></tp:taxon-name></italic> are rounded or sometimes are found with a truncate base (<xref ref-type="bibr" rid="B7920502">Rao and De Hoog 1983</xref>). We have not observed a truncate base in the conidia of <italic><tp:taxon-name><tp:taxon-name-part taxon-name-part-type="genus" reg="Smaragdiniseta">S.</tp:taxon-name-part><tp:taxon-name-part taxon-name-part-type="species" reg="musae">musae</tp:taxon-name-part></tp:taxon-name></italic>. Furthermore, the marginal hyphae of <italic><tp:taxon-name><tp:taxon-name-part taxon-name-part-type="genus" reg="Smaragdiniseta">S.</tp:taxon-name-part><tp:taxon-name-part taxon-name-part-type="species" reg="musae">musae</tp:taxon-name-part></tp:taxon-name></italic> often coil or grow around the setae, but have never overgrown. The marginal hyphae always reach around 95–125 μm of the setae and terminate at a point. According to the description of <xref ref-type="bibr" rid="B7920502">Rao and De Hoog (1983)</xref>, in <italic><tp:taxon-name><tp:taxon-name-part taxon-name-part-type="genus" reg="Smaragdiniseta">S.</tp:taxon-name-part><tp:taxon-name-part taxon-name-part-type="species" reg="bisetosa">bisetosa</tp:taxon-name-part></tp:taxon-name></italic>, the marginal hyphae always covered the entire setae. Our new collection is similar in morphology to the other genera in <tp:taxon-name><tp:taxon-name-part taxon-name-part-type="family">Stachybotryaceae</tp:taxon-name-part></tp:taxon-name> in having conidiophores where the ultimate branches become phialides (<xref ref-type="bibr" rid="B7918734">Lombard et al. 2016</xref>). This feature phenotypically justifies the placement of our new collection in <tp:taxon-name><tp:taxon-name-part taxon-name-part-type="family">Stachybotryaceae</tp:taxon-name-part></tp:taxon-name>. Based on distinct morphological characteristics and strong statistical support from our molecular phylogeny, <italic><tp:taxon-name><tp:taxon-name-part taxon-name-part-type="genus" reg="Smaragdiniseta">Smaragdiniseta</tp:taxon-name-part><tp:taxon-name-part taxon-name-part-type="species" reg="musae">musae</tp:taxon-name-part></tp:taxon-name></italic> is, therefore, herein introduced as a new species on <italic><tp:taxon-name><tp:taxon-name-part taxon-name-part-type="genus" reg="Musa">Musa</tp:taxon-name-part></tp:taxon-name></italic> sp. from Chiang Rai Province, Thailand. This is the first report of <italic><tp:taxon-name><tp:taxon-name-part taxon-name-part-type="genus" reg="Smaragdiniseta">Smaragdiniseta</tp:taxon-name-part></tp:taxon-name></italic> on <tp:taxon-name><tp:taxon-name-part taxon-name-part-type="family">Musaceae</tp:taxon-name-part></tp:taxon-name> from Southeast Asia. In addition, <italic><tp:taxon-name><tp:taxon-name-part taxon-name-part-type="genus" reg="Smaragdiniseta">S.</tp:taxon-name-part><tp:taxon-name-part taxon-name-part-type="species" reg="musae">musae</tp:taxon-name-part></tp:taxon-name></italic> is the second taxon that is being described in this genus.</p></tp:treatment-sec><tp:treatment-sec><!--Section generated to contain objects referenced in tp:taxon-treatment.--><fig id="F7917990" position="float" orientation="portrait"><object-id xmlns:xlink="http://www.w3.org/1999/xlink" content-type="arpha" xlink:type="simple">F4F418B9-F16E-5A96-895F-72CFEFF24613</object-id><object-id xmlns:xlink="http://www.w3.org/1999/xlink" content-type="doi" xlink:type="simple">10.3897/BDJ.10.e89360.figure1</object-id><label>Figure 1.</label><caption><p><italic><tp:taxon-name><tp:taxon-name-part taxon-name-part-type="genus" reg="Smaragdiniseta">Smaragdiniseta</tp:taxon-name-part><tp:taxon-name-part taxon-name-part-type="species" reg="musae">musae</tp:taxon-name-part></tp:taxon-name></italic> (MFLU 22-0047, holotype) <bold>a, b</bold> sporodochia on the host; <bold>c, d</bold> cupulate sporodochia; <bold>e-i, q</bold> setae and marginal hyphae; <bold>j-l</bold> attachments of conidiophores and phialides; <bold>m-t</bold> conidia; <bold>u</bold> colony on PDA after 8 weeks. Scale bars: 400 μm (<bold>a, b</bold>), 100 μm (<bold>c, d, i, q</bold>), 50 μm (<bold>e-h</bold>), 20 μm (<bold>j</bold>), 10 μm (<bold>k-t</bold>).</p></caption><graphic xmlns:xlink="http://www.w3.org/1999/xlink" xlink:href="bdj-10-e89360-g001.jpg" position="float" id="oo_693905.jpg" orientation="portrait" xlink:type="simple"><uri content-type="original_file" xlink:type="simple">https://binary.pensoft.net/fig/693905</uri></graphic></fig><fig id="F7918072" position="float" orientation="portrait"><object-id xmlns:xlink="http://www.w3.org/1999/xlink" content-type="arpha" xlink:type="simple">991BB784-C0E6-5E2C-B159-8EAC6A0E3A23</object-id><object-id xmlns:xlink="http://www.w3.org/1999/xlink" content-type="doi" xlink:type="simple">10.3897/BDJ.10.e89360.figure3</object-id><label>Figure 3.</label><caption><p>Maximum Likelihood tree revealed by RAxML analyses of ITS, rpb2 and tub2 sequence data of selected genera of <tp:taxon-name><tp:taxon-name-part taxon-name-part-type="family">Stachybotryaceae</tp:taxon-name-part></tp:taxon-name>, showing the phylogenetic position of <italic><tp:taxon-name><tp:taxon-name-part taxon-name-part-type="genus" reg="Albifimbria">Albifimbria</tp:taxon-name-part><tp:taxon-name-part taxon-name-part-type="species" reg="verrucaria">verrucaria</tp:taxon-name-part></tp:taxon-name></italic> (MFLUCC 22-0017) and <italic><tp:taxon-name><tp:taxon-name-part taxon-name-part-type="genus" reg="Smaragdiniseta">Smaragdiniseta</tp:taxon-name-part><tp:taxon-name-part taxon-name-part-type="species" reg="musae">musae</tp:taxon-name-part></tp:taxon-name></italic> (MFLUCC 22-0015, MFLUCC 22-0016). ML bootstrap supports (≥ 60%) and Bayesian posterior probabilities (≥ 0.95 BYPP) are given above the nodes, respectively. The tree is rooted with <italic><tp:taxon-name><tp:taxon-name-part taxon-name-part-type="genus" reg="Fusarium">Fusarium</tp:taxon-name-part><tp:taxon-name-part taxon-name-part-type="species" reg="sambucinum">sambucinum</tp:taxon-name-part></tp:taxon-name></italic> (CBS146.95) (<tp:taxon-name><tp:taxon-name-part taxon-name-part-type="family">Nectriaceae</tp:taxon-name-part></tp:taxon-name>). Strains generated in this study are indicated in bold red. Ex-type strains are indicated in bold black. The scale bar represents the expected number of nucleotide substitutions per site.</p></caption><graphic xmlns:xlink="http://www.w3.org/1999/xlink" xlink:href="bdj-10-e89360-g003.jpg" position="float" id="oo_693924.jpg" orientation="portrait" xlink:type="simple"><uri content-type="original_file" xlink:type="simple">https://binary.pensoft.net/fig/693924</uri></graphic></fig></tp:treatment-sec><ref-list><ref id="B7920502"><element-citation xmlns:xlink="http://www.w3.org/1999/xlink" publication-type="article" xlink:type="simple"><person-group person-group-type="author"><name name-style="western"><surname>Rao</surname><given-names>V.</given-names></name><name name-style="western"><surname>De Hoog</surname><given-names>G. S.</given-names></name></person-group><year>1983</year><article-title>A new species of <italic><tp:taxon-name><tp:taxon-name-part taxon-name-part-type="genus" reg="Myrothecium">Myrothecium</tp:taxon-name-part></tp:taxon-name></italic></article-title><source>Persoonia-Molecular Phylogeny and Evolution of <tp:taxon-name><tp:taxon-name-part taxon-name-part-type="kingdom">Fungi</tp:taxon-name-part></tp:taxon-name></source><volume>12</volume><fpage>99</fpage><lpage>101</lpage></element-citation></ref><ref id="B7918734"><element-citation xmlns:xlink="http://www.w3.org/1999/xlink" publication-type="article" xlink:type="simple"><person-group person-group-type="author"><name name-style="western"><surname>Lombard</surname><given-names>L.</given-names></name><name name-style="western"><surname>Houbraken</surname><given-names>J.</given-names></name><name name-style="western"><surname>Decock</surname><given-names>C.</given-names></name><name name-style="western"><surname>Samson</surname><given-names>R. A.</given-names></name><name name-style="western"><surname>Meijer</surname><given-names>M.</given-names></name><name name-style="western"><surname>Reblova</surname><given-names>M.</given-names></name><name name-style="western"><surname>Groenewald</surname><given-names>J. Z.</given-names></name><name name-style="western"><surname>Crous</surname><given-names>P. W.</given-names></name></person-group><year>2016</year><article-title>Generic hyperdiversity in <tp:taxon-name><tp:taxon-name-part taxon-name-part-type="family">Stachybotriaceae</tp:taxon-name-part></tp:taxon-name></article-title><source>Persoonia</source><volume>36</volume><fpage>156</fpage><lpage>246</lpage><uri xlink:type="simple">doi: 10.3767/003158516x691582.</uri><pub-id pub-id-type="doi">10.3767/003158516X691582</pub-id></element-citation></ref></ref-list></tp:taxon-treatment>
