# Supplementary material for: Taxonomy and phylogeny of Smaragdinisetamusae sp. nov. and Albifimbriaverrucaria (Hypocreales, Stachybotryaceae) on Musa from Thailand
Source: Biodivers Data J. 2022 Jul 27;10:e89360. doi: 10.3897/BDJ.10.e89360 (PMC9848465; doi:10.3897/BDJ.10.e89360)
Supplement: XML Treatment for Albifimbria verrucaria [file BDJ.10.e89360-treatment2.xml]

<!DOCTYPE tp:taxon-treatment
  PUBLIC "-//TaxonX//DTD Taxonomic Treatment Publishing DTD v0 20100105//EN" "tax-treatment-NSO.dtd">
<tp:taxon-treatment xmlns:tp="http://www.plazi.org/taxpub"><tp:treatment-meta><mixed-citation publication-type="journal"><person-group><name><surname>Samarakoon</surname><given-names>Binu C.</given-names></name><name><surname>Wanasinghe</surname><given-names>Dhanushka N.</given-names></name><name><surname>Bhat</surname><given-names>Jayarama</given-names></name><name><surname>Chomnunti</surname><given-names>Putarak</given-names></name></person-group><article-title>Taxonomy and phylogeny of <italic><tp:taxon-name><tp:taxon-name-part taxon-name-part-type="genus" reg="Smaragdiniseta">Smaragdiniseta</tp:taxon-name-part><tp:taxon-name-part taxon-name-part-type="species" reg="musae">musae</tp:taxon-name-part></tp:taxon-name></italic> sp. nov. and <italic><tp:taxon-name><tp:taxon-name-part taxon-name-part-type="genus" reg="Albifimbria">Albifimbria</tp:taxon-name-part><tp:taxon-name-part taxon-name-part-type="species" reg="verrucaria">verrucaria</tp:taxon-name-part></tp:taxon-name></italic> (<tp:taxon-name><tp:taxon-name-part taxon-name-part-type="order">Hypocreales</tp:taxon-name-part></tp:taxon-name>, <tp:taxon-name><tp:taxon-name-part taxon-name-part-type="family">Stachybotryaceae</tp:taxon-name-part></tp:taxon-name>) on <italic><tp:taxon-name><tp:taxon-name-part taxon-name-part-type="genus" reg="Musa">Musa</tp:taxon-name-part></tp:taxon-name></italic> from Thailand</article-title><source>Biodivers Data J</source><day>27</day><month>07</month><year>2022</year><volume>10</volume><pub-id pub-id-type="doi">10.3897/BDJ.10.e89360</pub-id></mixed-citation></tp:treatment-meta><tp:nomenclature><tp:taxon-name>
            <object-id xmlns:xlink="http://www.w3.org/1999/xlink" content-type="arpha" xlink:type="simple">36DD5C21-38E3-578C-8CE1-7DBBE5E32C09</object-id>
            <tp:taxon-name-part taxon-name-part-type="genus">Albifimbria</tp:taxon-name-part>
            <tp:taxon-name-part taxon-name-part-type="species">verrucaria</tp:taxon-name-part>
            <object-id xmlns:xlink="http://www.w3.org/1999/xlink" xlink:type="simple" object-id-type="Lombard, Houbraken, Decock, Samson, Meijer, Réblová, Groenewald &amp; Crous, Persoonia 36: 177 (2016)">https://doi.org/10.3767/003158516X691582</object-id>
            <object-id xmlns:xlink="http://www.w3.org/1999/xlink" xlink:type="simple" object-id-type="MycoBank">MB815927</object-id>
            <object-id xmlns:xlink="http://www.w3.org/1999/xlink" xlink:type="simple" object-id-type="FoF 04192">https://www.facesoffungi.org/?s=FoF04192</object-id>
          </tp:taxon-name><tp:taxon-authority>(Alb. &amp; Schwein.) L. Lombard &amp; Crous</tp:taxon-authority></tp:nomenclature><tp:treatment-sec sec-type="materials"><title>Materials</title><list list-type="alpha-lower" list-content="occurrences"><list-item><p><bold>Type status:</bold> <named-content xmlns:xlink="http://www.w3.org/1999/xlink" content-type="dwc:typeStatus" xlink:type="simple">Other material</named-content>. <bold>Occurrence:</bold> occurrenceRemarks: <named-content xmlns:xlink="http://www.w3.org/1999/xlink" content-type="dwc:occurrenceRemarks" xlink:type="simple">Found on a dead leaf of <italic><tp:taxon-name><tp:taxon-name-part taxon-name-part-type="genus" reg="Musa">Musa</tp:taxon-name-part></tp:taxon-name></italic> sp.</named-content>; recordNumber: <named-content xmlns:xlink="http://www.w3.org/1999/xlink" content-type="dwc:recordNumber" xlink:type="simple">BNS292</named-content>; recordedBy: <named-content xmlns:xlink="http://www.w3.org/1999/xlink" content-type="dwc:recordedBy" xlink:type="simple">Binu C. Samarakoon</named-content>; disposition: <named-content xmlns:xlink="http://www.w3.org/1999/xlink" content-type="dwc:disposition" xlink:type="simple">Living culture: MFLUCC 22-0017</named-content>; associatedSequences: <named-content xmlns:xlink="http://www.w3.org/1999/xlink" content-type="dwc:associatedSequences" xlink:type="simple">GenBank: MFLUCC 22-0017: <ext-link ext-link-type="uri" xlink:href="https://www.ncbi.nlm.nih.gov/nuccore/ON563487" xlink:type="simple">ON563487</ext-link>(ITS), <ext-link ext-link-type="uri" xlink:href="https://www.ncbi.nlm.nih.gov/nuccore/ON586153" xlink:type="simple">ON586153</ext-link>(tub2)</named-content>; <bold>Taxon:</bold> scientificName: <named-content xmlns:xlink="http://www.w3.org/1999/xlink" content-type="dwc:scientificName" xlink:type="simple"><italic><tp:taxon-name><tp:taxon-name-part taxon-name-part-type="genus" reg="Albifimbria">Albifimbria</tp:taxon-name-part><tp:taxon-name-part taxon-name-part-type="species" reg="verrucaria">verrucaria</tp:taxon-name-part></tp:taxon-name></italic> (Alb. &amp; Schwein.) L. Lombard &amp; Crous</named-content>; kingdom: <named-content xmlns:xlink="http://www.w3.org/1999/xlink" content-type="dwc:kingdom" xlink:type="simple"><tp:taxon-name><tp:taxon-name-part taxon-name-part-type="kingdom">Fungi</tp:taxon-name-part></tp:taxon-name></named-content>; phylum: <named-content xmlns:xlink="http://www.w3.org/1999/xlink" content-type="dwc:phylum" xlink:type="simple"><tp:taxon-name><tp:taxon-name-part taxon-name-part-type="phylum">Ascomycota</tp:taxon-name-part></tp:taxon-name></named-content>; class: <named-content xmlns:xlink="http://www.w3.org/1999/xlink" content-type="dwc:class" xlink:type="simple"><tp:taxon-name><tp:taxon-name-part taxon-name-part-type="class">Sordariomycetes</tp:taxon-name-part></tp:taxon-name></named-content>; order: <named-content xmlns:xlink="http://www.w3.org/1999/xlink" content-type="dwc:order" xlink:type="simple"><tp:taxon-name><tp:taxon-name-part taxon-name-part-type="order">Hypocreales</tp:taxon-name-part></tp:taxon-name></named-content>; family: <named-content xmlns:xlink="http://www.w3.org/1999/xlink" content-type="dwc:family" xlink:type="simple"><tp:taxon-name><tp:taxon-name-part taxon-name-part-type="family">Stachybotryaceae</tp:taxon-name-part></tp:taxon-name></named-content>; genus: <named-content xmlns:xlink="http://www.w3.org/1999/xlink" content-type="dwc:genus" xlink:type="simple"><tp:taxon-name><tp:taxon-name-part taxon-name-part-type="genus">Albifimbria</tp:taxon-name-part></tp:taxon-name></named-content>; specificEpithet: <named-content xmlns:xlink="http://www.w3.org/1999/xlink" content-type="dwc:specificEpithet" xlink:type="simple"><italic><tp:taxon-name><tp:taxon-name-part taxon-name-part-type="genus" reg="Albifimbria"/><tp:taxon-name-part taxon-name-part-type="species" reg="verrucaria">verrucaria</tp:taxon-name-part></tp:taxon-name></italic></named-content>; taxonRank: <named-content xmlns:xlink="http://www.w3.org/1999/xlink" content-type="dwc:taxonRank" xlink:type="simple">species</named-content>; scientificNameAuthorship: <named-content xmlns:xlink="http://www.w3.org/1999/xlink" content-type="dwc:scientificNameAuthorship" xlink:type="simple">(Alb. &amp; Schwein.) L. Lombard &amp; Crous</named-content>; <bold>Location:</bold> continent: <named-content xmlns:xlink="http://www.w3.org/1999/xlink" content-type="dwc:continent" xlink:type="simple">Asia</named-content>; country: <named-content xmlns:xlink="http://www.w3.org/1999/xlink" content-type="dwc:country" xlink:type="simple">Thailand</named-content>; stateProvince: <named-content xmlns:xlink="http://www.w3.org/1999/xlink" content-type="dwc:stateProvince" xlink:type="simple">Chiang Rai</named-content>; municipality: <named-content xmlns:xlink="http://www.w3.org/1999/xlink" content-type="dwc:municipality" xlink:type="simple">Mae Sai</named-content>; <bold>Identification:</bold> identifiedBy: <named-content xmlns:xlink="http://www.w3.org/1999/xlink" content-type="dwc:identifiedBy" xlink:type="simple">Binu C. Samarakoon</named-content>; <bold>Event:</bold> year: <named-content xmlns:xlink="http://www.w3.org/1999/xlink" content-type="dwc:year" xlink:type="simple">2019</named-content>; month: <named-content xmlns:xlink="http://www.w3.org/1999/xlink" content-type="dwc:month" xlink:type="simple">June</named-content>; day: <named-content xmlns:xlink="http://www.w3.org/1999/xlink" content-type="dwc:day" xlink:type="simple">25</named-content>; habitat: <named-content xmlns:xlink="http://www.w3.org/1999/xlink" content-type="dwc:habitat" xlink:type="simple">Terrestrial</named-content>; <bold>Record Level:</bold> institutionID: <named-content xmlns:xlink="http://www.w3.org/1999/xlink" content-type="dwc:institutionID" xlink:type="simple">MFLU</named-content>; collectionID: <named-content xmlns:xlink="http://www.w3.org/1999/xlink" content-type="dwc:collectionID" xlink:type="simple">MFLU 22-0048</named-content></p></list-item></list></tp:treatment-sec><tp:treatment-sec sec-type="Description"><title>Description</title><p>Saprobic on dead leaves of <italic><tp:taxon-name><tp:taxon-name-part taxon-name-part-type="genus" reg="Musa">Musa</tp:taxon-name-part></tp:taxon-name></italic> sp. <bold>Sexual morph</bold>: Undetermined. <bold>Asexual morph</bold>: Sporodochia cupulate or discoid, scattered or gregarious, having irregular or rounded outline composed of white marginal hypha, with conidial mass flattened or convex, pale olivaceous-green at an immature stage, black and shiny at maturity, 10–18 × 0.8–3 μm (x̄ = 12.3 × 2.4 μm, n = 20). Stroma rarely well-developed, usually with a thin layer of isodiametric or elongated hyaline cells 15–25 (x̄ = 16.8 μm, n = 10). Setae: not observed. Marginal hyphae hyaline, usually verrucose, septate, curling and coiling, some branched, rounded or blunt at apex, 1.5–4 (x̄ = 3.3, n = 20) in diam. Conidiophores arising from a thin stromatic layer, hyaline, smooth, 30–48 × 1–2 μm (x̄ = 42.2 × 1.7 μm, n = 30) septate, branching repeatedly, forming 2–4 branches at each level, with ultimate branches becoming phialides, which give rise to numerous conidia, conidiophores sometimes also arising from the hyphae. Phialides hyaline, rough-walled 30–48 × 1–2 μm (x̄ = 42.2 × 1.7 μm, n = 30), 3–7 in a whorl, closely packed in a dense parallel layer, cylindrical, hyaline, collate at the base, rounded or acute at apex, sometimes slightly tapering towards apex, 8–16 × 1–3.5 μm (x̄ = 12.2×1.8 μm, n = 30). Conidia broadly fusiform, always pointed at one end, mostly truncate or rounded at the other end, hyaline, sometimes sub hyaline, smooth, 5–9.5 × 2–3.5 μm (x̄ = 7.6 × 3.0 μm, n = 30).</p><p><bold>Culture characteristics.</bold> Conidia germinated on PDA after 12 hours. Colonies growing on PDA reaching 40 mm diam. after 2 weeks in the light conditions at 25°C, mycelium is mostly immersed, not slimy, cottony, white, dense in the middle and comparatively sparse at the periphery, fast-growing. Sporodochia formed after 12 days at the centre as a black uneven ring.</p></tp:treatment-sec><tp:treatment-sec sec-type="Notes"><title>Notes</title><p>Based on BLASTn search results of ITS, tub2 and rpb2 sequence data, our stain (MFLUCC 22-0017) showed a high similarity (ITS = 100% tub2 = 100% and rpb2 = 99%), excluding gaps to <italic><tp:taxon-name><tp:taxon-name-part taxon-name-part-type="genus" reg="Albifimbria">Albifimbria</tp:taxon-name-part><tp:taxon-name-part taxon-name-part-type="species" reg="verrucaria">verrucaria</tp:taxon-name-part></tp:taxon-name></italic> (CBS 188.46). In the multigene phylogeny, MFLUCC 22-0017 grouped with <italic><tp:taxon-name><tp:taxon-name-part taxon-name-part-type="genus" reg="Albifimbria">A.</tp:taxon-name-part><tp:taxon-name-part taxon-name-part-type="species" reg="verrucaria">verrucaria</tp:taxon-name-part></tp:taxon-name></italic> strains with strong statistical supports (97% ML, 1.00 BYPP) (Fig. <xref ref-type="fig" rid="F7918072">3</xref>). Morphologically, our collection (Fig. <xref ref-type="fig" rid="F7918066">2</xref>) is similar to the descriptions of <xref ref-type="bibr" rid="B7920672">Tulloch (1972)</xref> and <xref ref-type="bibr" rid="B7918734">Lombard et al. (2016)</xref>. <italic><tp:taxon-name><tp:taxon-name-part taxon-name-part-type="genus" reg="Albifimbria">Albifimbria</tp:taxon-name-part><tp:taxon-name-part taxon-name-part-type="species" reg="verrucaria">verrucaria</tp:taxon-name-part></tp:taxon-name></italic> has previously been reported from <italic><tp:taxon-name><tp:taxon-name-part taxon-name-part-type="genus" reg="Musa">Musa</tp:taxon-name-part></tp:taxon-name></italic> sp. as a saprobe in Venezuela (<xref ref-type="bibr" rid="B7918332">Dennis 1970</xref>). This is the first report of <italic><tp:taxon-name><tp:taxon-name-part taxon-name-part-type="genus" reg="Albifimbria">Albifimbria</tp:taxon-name-part></tp:taxon-name></italic> from Thailand. MFLUCC 22-0017 is the first saprobic <italic><tp:taxon-name><tp:taxon-name-part taxon-name-part-type="genus" reg="Albifimbria">A.</tp:taxon-name-part><tp:taxon-name-part taxon-name-part-type="species" reg="verrucaria">verrucaria</tp:taxon-name-part></tp:taxon-name></italic> strain found in Thailand. In addition, this is the second report of <italic><tp:taxon-name><tp:taxon-name-part taxon-name-part-type="genus" reg="Albifimbria">Albifimbria</tp:taxon-name-part></tp:taxon-name></italic> on <tp:taxon-name><tp:taxon-name-part taxon-name-part-type="family">Musaceae</tp:taxon-name-part></tp:taxon-name>.</p></tp:treatment-sec><tp:treatment-sec><!--Section generated to contain objects referenced in tp:taxon-treatment.--><fig id="F7918072" position="float" orientation="portrait"><object-id xmlns:xlink="http://www.w3.org/1999/xlink" content-type="arpha" xlink:type="simple">991BB784-C0E6-5E2C-B159-8EAC6A0E3A23</object-id><object-id xmlns:xlink="http://www.w3.org/1999/xlink" content-type="doi" xlink:type="simple">10.3897/BDJ.10.e89360.figure3</object-id><label>Figure 3.</label><caption><p>Maximum Likelihood tree revealed by RAxML analyses of ITS, rpb2 and tub2 sequence data of selected genera of <tp:taxon-name><tp:taxon-name-part taxon-name-part-type="family">Stachybotryaceae</tp:taxon-name-part></tp:taxon-name>, showing the phylogenetic position of <italic><tp:taxon-name><tp:taxon-name-part taxon-name-part-type="genus" reg="Albifimbria">Albifimbria</tp:taxon-name-part><tp:taxon-name-part taxon-name-part-type="species" reg="verrucaria">verrucaria</tp:taxon-name-part></tp:taxon-name></italic> (MFLUCC 22-0017) and <italic><tp:taxon-name><tp:taxon-name-part taxon-name-part-type="genus" reg="Smaragdiniseta">Smaragdiniseta</tp:taxon-name-part><tp:taxon-name-part taxon-name-part-type="species" reg="musae">musae</tp:taxon-name-part></tp:taxon-name></italic> (MFLUCC 22-0015, MFLUCC 22-0016). ML bootstrap supports (≥ 60%) and Bayesian posterior probabilities (≥ 0.95 BYPP) are given above the nodes, respectively. The tree is rooted with <italic><tp:taxon-name><tp:taxon-name-part taxon-name-part-type="genus" reg="Fusarium">Fusarium</tp:taxon-name-part><tp:taxon-name-part taxon-name-part-type="species" reg="sambucinum">sambucinum</tp:taxon-name-part></tp:taxon-name></italic> (CBS146.95) (<tp:taxon-name><tp:taxon-name-part taxon-name-part-type="family">Nectriaceae</tp:taxon-name-part></tp:taxon-name>). Strains generated in this study are indicated in bold red. Ex-type strains are indicated in bold black. The scale bar represents the expected number of nucleotide substitutions per site.</p></caption><graphic xmlns:xlink="http://www.w3.org/1999/xlink" xlink:href="bdj-10-e89360-g003.jpg" position="float" id="oo_693924.jpg" orientation="portrait" xlink:type="simple"><uri content-type="original_file" xlink:type="simple">https://binary.pensoft.net/fig/693924</uri></graphic></fig><fig id="F7918066" position="float" orientation="portrait"><object-id xmlns:xlink="http://www.w3.org/1999/xlink" content-type="arpha" xlink:type="simple">9841AE9E-74CF-52BD-8EEF-0CE47F207C84</object-id><object-id xmlns:xlink="http://www.w3.org/1999/xlink" content-type="doi" xlink:type="simple">10.3897/BDJ.10.e89360.figure2</object-id><label>Figure 2.</label><caption><p><italic><tp:taxon-name><tp:taxon-name-part taxon-name-part-type="genus" reg="Albifimbria">Albifimbria</tp:taxon-name-part><tp:taxon-name-part taxon-name-part-type="species" reg="verrucaria">verrucaria</tp:taxon-name-part></tp:taxon-name></italic> (MFLU 22-0048) <bold>a, b</bold> sporodochia on the host; <bold>c, e</bold> marginal hyphae; <bold>d, f, g</bold> conidiophores and phialides; <bold>h-l</bold> conidia. Scale bars: 400 μm (<bold>a, b</bold>), 100 μm (<bold>i-j</bold>), 50 μm (<bold>c</bold>), 10 μm (<bold>d-h</bold>), 5 μm (<bold>i-l</bold>).</p></caption><graphic xmlns:xlink="http://www.w3.org/1999/xlink" xlink:href="bdj-10-e89360-g002.jpg" position="float" id="oo_693922.jpg" orientation="portrait" xlink:type="simple"><uri content-type="original_file" xlink:type="simple">https://binary.pensoft.net/fig/693922</uri></graphic></fig></tp:treatment-sec><ref-list><ref id="B7920672"><element-citation xmlns:xlink="http://www.w3.org/1999/xlink" publication-type="book" xlink:type="simple"><person-group person-group-type="author"><name name-style="western"><surname>Tulloch</surname><given-names>M.</given-names></name></person-group><year>1972</year><source>The genus <italic><tp:taxon-name><tp:taxon-name-part taxon-name-part-type="genus" reg="Myrothecium">Myrothecium</tp:taxon-name-part></tp:taxon-name></italic> Tode ex Fr</source><publisher-name>Commonwealth Mycological Institute</publisher-name><publisher-loc>Kew, Surrey, England</publisher-loc><size units="page">45</size><isbn>978-0000000675</isbn></element-citation></ref><ref id="B7918734"><element-citation xmlns:xlink="http://www.w3.org/1999/xlink" publication-type="article" xlink:type="simple"><person-group person-group-type="author"><name name-style="western"><surname>Lombard</surname><given-names>L.</given-names></name><name name-style="western"><surname>Houbraken</surname><given-names>J.</given-names></name><name name-style="western"><surname>Decock</surname><given-names>C.</given-names></name><name name-style="western"><surname>Samson</surname><given-names>R. A.</given-names></name><name name-style="western"><surname>Meijer</surname><given-names>M.</given-names></name><name name-style="western"><surname>Reblova</surname><given-names>M.</given-names></name><name name-style="western"><surname>Groenewald</surname><given-names>J. Z.</given-names></name><name name-style="western"><surname>Crous</surname><given-names>P. W.</given-names></name></person-group><year>2016</year><article-title>Generic hyperdiversity in <tp:taxon-name><tp:taxon-name-part taxon-name-part-type="family">Stachybotriaceae</tp:taxon-name-part></tp:taxon-name></article-title><source>Persoonia</source><volume>36</volume><fpage>156</fpage><lpage>246</lpage><uri xlink:type="simple">doi: 10.3767/003158516x691582.</uri><pub-id pub-id-type="doi">10.3767/003158516X691582</pub-id></element-citation></ref><ref id="B7918332"><element-citation xmlns:xlink="http://www.w3.org/1999/xlink" publication-type="book" xlink:type="simple"><person-group person-group-type="author"><name name-style="western"><surname>Dennis</surname><given-names>RWG</given-names></name></person-group><year>1970</year><source>Kew bulletin additional series III. Fungus flora of Venezuela and adjacent countries</source><publisher-name>Verlag von J. Cramer</publisher-name><size units="page">531</size></element-citation></ref></ref-list></tp:taxon-treatment>
